# Supplementary material for: A Comprehensive Coordinator Supported Hepatitis C Virus Testing and Linkage to Treatment Program at Kaiser Permanente Mid-Atlantic States
Source: Viruses. 2021 Oct 23;13(11):2140. doi: 10.3390/v13112140 (PMC8619706; doi:10.3390/v13112140)
Supplement: Supplementary file 1 [file viruses-13-02140-s001.zip]

Archive with 1 entries (1 files):
- viruses-1414780-supplementary.pdf
